# Supplementary material for: Bioconversion of Deoxynivalenol by Mealworm (Tenebrio molitor) Larvae: Implications for Feed Safety and Nutritional Value
Source: Toxins (Basel). 2025 Sep 25;17(10):478. doi: 10.3390/toxins17100478 (PMC12567689; doi:10.3390/toxins17100478)
Supplement: Supplementary file 1 [file toxins-17-00478-s001.zip]

Archive with 3 entries (2 files):
- toxins-3873299-supplementary materials/
- toxins-3873299-supplementary materials/Supplementary Material S1. Amino acids (LC MS assay).xlsx
- toxins-3873299-supplementary materials/Supplementary Material S2. Fatty acids (GC FID assay)  .xlsx
