# Supplementary material for: Bioconversion of Deoxynivalenol by Mealworm (Tenebrio molitor) Larvae: Implications for Feed Safety and Nutritional Value
Source: Toxins (Basel). 2025 Sep 25;17(10):478. doi: 10.3390/toxins17100478 (PMC12567689; doi:10.3390/toxins17100478)
Supplement: Supplementary file 1 [file toxins-17-00478-s001.zip › toxins-3873299-supplementary materials/Supplementary Material S1. Amino acids (LC MS assay).xlsx]

## Sheet: Selected amino acids for charts
1 week	Water extraction
	Group	L-Aspartic Acid	L-Glutamic acid	L-Isoleucine	L-Lysine	L-Methionine	L-Phenylalanine	L-Proline	L-Serine	L-Threonine	L-Tryptophan
	C1	255360	1735901	3288502	67448	377106	3815992	80747	83611	265056	1685073
	C1	254794	1760545	3507589	76448	425257	3654879	103129	94023	262972	1636745
	C1	220882	1430186	3077112	71218	356740	3318793	74594	100652	288763	1769945
	A1	150690	1129774	2497072	49622	259885	2732871	34980	82047	208230	2115128
	A1	177765	1103901	2560769	51586	230575	2307106	42574	81780	202453	1469159
	A1	241324	1911137	3478027	79543	372017	4176357	97236	86461	249161	1717735
	B1	216389	1402540	3069651	67893	370541	3188022	56031	94432	250691	2204220
	B1	247047	1618676	3429028	69212	385520	3573402	63410	88136	254784	1992261
	B1	256627	1942045	3586001	71703	426427	3943883	79052	80819	223334	1773400
2 week
	Group	L-Aspartic Acid	L-Glutamic acid	L-Isoleucine	L-Lysine	L-Methionine	L-Phenylalanine	L-Proline	L-Serine	L-Threonine	L-Tryptophan
	C2	257962	1623150	3188070	78748	477818	3247786	60956	101303	247114	2134533
	C2	349966	1807112	3069301	91179	534672	3033891	67578	110982	273173	1682519
	C2	299546	1488737	3036354	67805	412108	2817861	52152	109564	244760	1653184
	A2	221882	1360391	2490007	55099	313611	2137083	35952	90221	204614	1614170
	A2	223569	1302695	2724304	60085	345650	2504361	42798	98636	225563	2122297
	A2	279684	1703311	3085140	83367	446052	2827800	53996	98507	249774	1979658
	B2	155374	978300	2314943	59492	245620	2225517	34340	84920	194641	2207709
	B2	124510	1046089	2209429	42507	204213	2056186	20597	77343	189036	2485897
	B2	184809	1196696	2619962	63868	278156	2491744	39372	91268	219974	2050396
	Average content	Data for the chart
	Group	L-Aspartic Acid	L-Glutamic acid	L-Isoleucine	L-Lysine	L-Methionine	L-Phenylalanine	L-Proline	L-Serine	L-Threonine	L-Tryptophan
	Control (C1)	243679	1.64221e+06	3.29107e+06	71704.7	386368	3.59655e+06	86156.7	92762	272264	1.69725e+06
	A1	189926	1381604	2.84529e+06	60250.3	287492	3.07211e+06	58263.3	83429.3	219948	1.76734e+06
	B1	240021	1.65442e+06	3361560	69602.7	394163	3.56844e+06	66164.3	87795.7	242936	1.98996e+06
	Control (C2)	302491	1.63967e+06	3.09791e+06	79244	474866	3.03318e+06	60228.7	107283	255016	1823412
	A2	241712	1.45547e+06	2.76648e+06	66183.7	368438	2489748	44248.7	95788	226650	1905375
	B2	154898	1073695	2.38144e+06	55289	242663	2.25782e+06	31436.3	84510.3	201217	2.248e+06
	SD (standard deviation)
	Group	L-Aspartic Acid	L-Glutamic acid	L-Isoleucine	L-Lysine	L-Methionine	L-Phenylalanine	L-Proline	L-Serine	L-Threonine	L-Tryptophan
	Control (C1)	19744.5	184032	215250	4519.7	35184.9	253679	15017	8590.2	14326.8	67430.3
	A1	46524.8	458772	548892	16736.8	74653.1	979713	33964.2	2628.9	25463.6	325829
	B1	21019	271523	264704	1934.8	28928.1	377955	11755.1	6812.9	17099	215419
	Control (C2)	46072.7	159829	79801.1	11694.9	61335.3	214963	7738.7	5227.1	15768.7	269838
	A2	32895.8	216570	299800	15088.6	69098.6	345590	9109.1	4821.6	22599.6	262082
	B2	30152.3	111784	213193	11283.7	37060.1	219568	9718.5	6971.5	16484	220529
	C1 - control after 1 week
	A1 - group A (lower dose) after 1 week
	B1 - group B (higher dose) after 1 week
	C2 - control after 2 weeks
	A1 - group A (lower dose) after 2 weeks
	B1 - group B (higher dose) after 2 weeks
