# Supplementary material for: Bioconversion of Deoxynivalenol by Mealworm (Tenebrio molitor) Larvae: Implications for Feed Safety and Nutritional Value
Source: Toxins (Basel). 2025 Sep 25;17(10):478. doi: 10.3390/toxins17100478 (PMC12567689; doi:10.3390/toxins17100478)
Supplement: Supplementary file 1 [file toxins-17-00478-s001.zip › toxins-3873299-supplementary materials/Supplementary Material S2. Fatty acids (GC FID assay) .xlsx]

## Sheet: Fatty acids content mg
	1 week	test GC-FID
			C14:1 cis 9 (myristoleic acid)		C16:0 (palmitic acid)		C16:1 cis 9 (palmitoleic acid)		C18:0 (stearic acid)		C18:1 cis 9 (oleic acid)		C18:2 cis 9,12 (linoleic acid)
	Group		Mean concentration	SD	Mean concentration	SD	Mean concentration	SD	Mean concentration	SD	Mean concentration	SD	Mean concentration	SD
	C1	concentration [mg/g]	3.59316	0.0620711	16.5998	0.367491	3.91853	1.32456	3.98083	0.150469	43.1064	0.0349961	22.7487	0.680242
	C1	concentration [mg/g]	4.19821	0.701769	16.7539	0.194411	3.01239	0.071107	4.11631	0.0759025	45.6177	0.923905	22.2273	1.35151
	C1	concentration [mg/g]	3.69174	0.0619558	15.8928	0.138937	3.0398	0.00972562	4.73608	0.986722	43.4088	0.0983869	21.7266	0.00594671
	A1	concentration [mg/g]	3.8221	0.0704504	17.3364	0.456874	2.99037	0.0450239	4.25439	0.0237584	44.9747	0.186971	23.0815	0.0170971
	A1	concentration [mg/g]	3.56667	0.151461	15.4277	0.00534389	2.61841	0.260285	4.25121	0.173311	43.8234	0.507779	21.3477	0.134089
	A1	concentration [mg/g]	3.57708	0.223274	15.9	0.265691	2.93684	0.00542904	4.22364	0.24303	44.0031	0.795048	22.4702	0.6373
	B1	concentration [mg/g]	3.80685	0.0709545	17.1681	0.448342	2.95842	0.151842	4.22508	0.0835153	47.1079	1.37942	24.0882	0.170449
	B1	concentration [mg/g]	3.67842	0.0488416	17.6492	1.7496	2.87365	0.0922586	4.41599	0.196949	45.3943	1.37199	22.0428	0.445096
	B1	concentration [mg/g]	3.57746	0.0625773	15.5803	0.0814402	2.88087	0.00742202	4.15164	0.0606133	41.9125	0.222758	22.8754	0.577442
	2 week	test GC-FID
			C14:1 cis 9 (myristoleic acid)		C16:0 (palmitic acid)		C16:1 cis 9 (palmitoleic acid)		C18:0 (stearic acid)		C18:1 cis 9 (oleic acid)		C18:2 cis 9,12 (linoleic acid)
	Group		SD	Mean concentration	SD	Mean concentration	SD	Mean concentration	SD	Mean concentration	SD	Mean concentration	SD	SD
	C2	concentration [mg/g]	3.76166	0.0683448	15.8435	0.59366	2.77563	0.0360914	4.11121	0.13259	42.33	1.7291	22.8748	0.0730314
	C2	concentration [mg/g]	3.46423	0.0151263	14.4648	0.284381	2.63506	0.0847363	5.42235	0.273984	39.485	0.92902	22.2518	0.482074
	C2	concentration [mg/g]	3.58348	0.226438	14.9411	0.572924	3.21999	0.00234139	4.08908	0.155395	41.2764	1.40315	22.6782	0.405354
	A2	concentration [mg/g]	3.88347	0.139644	15.0539	0.00961119	2.87394	0.00988036	3.81952	0.016536	41.1765	0.206573	24.2034	0.347651
	A2	concentration [mg/g]	3.96694	0.195005	16.8891	0.256277	3.07562	0.0354615	3.9746	0.035411	45.9275	0.812849	25.5798	0.378893
	A2	concentration [mg/g]	3.81469	0.0408524	15.6366	0.306581	2.77325	0.0107556	3.8458	0.0163837	40.2338	0.379021	24.477	0.164506
	B2	concentration [mg/g]	3.9088	0.172618	15.8565	0.441088	3.08879	0.345163	3.98866	0.166473	42.1791	1.42618	24.6469	0.908961
	B2	concentration [mg/g]	3.6354	0.142314	15.839	0.256884	2.79816	0.0227881	4.11872	0.0883194	42.7691	0.753368	25.0773	0.449926
	B2	concentration [mg/g]	3.91787	0.0236835	15.4259	0.106265	2.7962	0.00718442	4.15875	0.183158	41.5058	0.358787	23.3313	0.186716
	Simplified table below without SD - better for statistical processing
	1 week	test GC-FID
			Content [mg/g]
			C14:1 cis 9 (myristoleic acid)	C16:0 (palmitic acid)	C16:1 cis 9 (palmitoleic acid)	C18:0 (stearic acid)	C18:1 cis 9 (oleic acid)	C18:2 cis 9,12 (linoleic acid)
			Mean concentration	Mean concentration	Mean concentration	Mean concentration	Mean concentration	Mean concentration
		C1	3.59316	16.5998	3.91853	3.98083	43.1064	22.7487
		C1	4.19821	16.7539	3.01239	4.11631	45.6177	22.2273
		C1	3.69174	15.8928	3.0398	4.73608	43.4088	21.7266
		A1	3.8221	17.3364	2.99037	4.25439	44.9747	23.0815
		A1	3.56667	15.4277	2.61841	4.25121	43.8234	21.3477
		A1	3.57708	15.9	2.93684	4.22364	44.0031	22.4702
		B1	3.80685	17.1681	2.95842	4.22508	47.1079	24.0882
		B1	3.67842	17.6492	2.87365	4.41599	45.3943	22.0428
		B1	3.57746	15.5803	2.88087	4.15164	41.9125	22.8754
	2 week	test GC-FID
			Content [mg/g]
			C14:1 cis 9 (myristoleic acid)	C16:0 (palmitic acid)	C16:1 cis 9 (palmitoleic acid)	C18:0 (stearic acid)	C18:1 cis 9 (oleic acid)	C18:2 cis 9,12 (linoleic acid)
			Mean concentration	Mean concentration	Mean concentration	Mean concentration	Mean concentration	Mean concentration
		C2	3.76166	15.8435	2.77563	4.11121	42.33	22.8748
		C2	3.46423	14.4648	2.63506	5.42235	39.485	22.2518
		C2	3.58348	14.9411	3.21999	4.08908	41.2764	22.6782
		A2	3.88347	15.0539	2.87394	3.81952	41.1765	24.2034
		A2	3.96694	16.8891	3.07562	3.9746	45.9275	25.5798
		A2	3.81469	15.6366	2.77325	3.8458	40.2338	24.477
		B2	3.9088	15.8565	3.08879	3.98866	42.1791	24.6469
		B2	3.6354	15.839	2.79816	4.11872	42.7691	25.0773
		B2	3.91787	15.4259	2.7962	4.15875	41.5058	23.3313
		C1 - control after 1 week
		A1 - group A (lower dose) after 1 week
		B1 - group B (higher dose) after 1 week
		C2 - control after 2 weeks
		A1 - group A (lower dose) after 2 weeks
		B1 - group B (higher dose) after 2 weeks

## Sheet: Summary - all
		C1		C1		C1		A1		A1		A1		B1		B1		B1		C2		C2		C2		A2		A2		A2		B2		B2		B2
		Concentration [mg/g]	Concentration [%]	Concentration [mg/g]	Concentration [%]	Concentration [mg/g]	Concentration [%]	Concentration [mg/g]	Concentration [%]	Concentration [mg/g]	Concentration [%]	Concentration [mg/g]	Concentration [%]	Concentration [mg/g]	Concentration [%]	Concentration [mg/g]	Concentration [%]	Concentration [mg/g]	Concentration [%]	Concentration [mg/g]	Concentration [%]	Concentration [mg/g]	Concentration [%]	Concentration [mg/g]	Concentration [%]	Concentration [mg/g]	Concentration [%]	Concentration [mg/g]	Concentration [%]	Concentration [mg/g]	Concentration [%]	Concentration [mg/g]	Concentration [%]	Concentration [mg/g]	Concentration [%]	Concentration [mg/g]	Concentration [%]
C14:1 cis 9 (myristoleic acid)	Mean concentration	3.59316	3.82465	4.19821	4.37651	3.69174	3.99125	3.8221	3.9624	3.56667	3.91791	3.57708	3.84174	3.80685	3.83158	3.67842	3.82952	3.57746	3.93221	3.76166	4.10227	3.46423	3.94904	3.58348	3.99104	3.88347	4.26704	3.96694	3.99034	3.81469	4.20207	3.9088	4.173	3.6354	3.85769	3.91787	4.29894
	SD	0.0620711	0.0660702	0.701769	0.731574	0.0619558	0.0669823	0.0704504	0.0730363	0.151461	0.166376	0.223274	0.239793	0.0709545	0.0714155	0.0488416	0.0508479	0.0625773	0.0687828	0.0683448	0.0745334	0.0151263	0.0172432	0.226438	0.252192	0.139644	0.153437	0.195005	0.196155	0.0408524	0.045001	0.172618	0.184286	0.142314	0.151016	0.0236835	0.025987
C16:0 (palmitic acid)	Mean concentration	16.5998	17.6692	16.7539	17.4655	15.8928	17.1822	17.3364	17.9727	15.4277	16.9469	15.9	17.0764	17.1681	17.2796	17.6492	18.3742	15.5803	17.1253	15.8435	17.2782	14.4648	16.4891	14.9411	16.6404	15.0539	16.5408	16.8891	16.9888	15.6366	17.2245	15.8565	16.9282	15.839	16.8075	15.4259	16.9263
	SD	0.367491	0.391167	0.194411	0.202668	0.138937	0.150209	0.456874	0.473644	0.00534389	0.00587014	0.265691	0.285348	0.448342	0.451254	1.7496	1.82147	0.0814402	0.0895162	0.59366	0.647415	0.284381	0.324179	0.572924	0.638083	0.00961119	0.0105605	0.256277	0.257789	0.306581	0.337714	0.441088	0.470903	0.256884	0.272591	0.106265	0.1166
C16:1 cis 9 (palmitoleic acid)	Mean concentration	3.91853	4.17099	3.01239	3.14034	3.0398	3.28642	2.99037	3.10013	2.61841	2.87626	2.93684	3.15413	2.95842	2.97764	2.87365	2.99169	2.88087	3.16655	2.77563	3.02697	2.63506	3.00383	3.21999	3.58621	2.87394	3.1578	3.07562	3.09376	2.77325	3.05488	3.08879	3.29757	2.79816	2.96925	2.7962	3.06817
	SD	1.32456	1.4099	0.071107	0.074127	0.00972562	0.0105147	0.0450239	0.0466765	0.260285	0.285917	0.00542904	0.00583072	0.151842	0.152828	0.0922586	0.0960483	0.00742202	0.00815802	0.0360914	0.0393595	0.0847363	0.096595	0.00234139	0.00260768	0.00988036	0.0108563	0.0354615	0.0356707	0.0107556	0.0118478	0.345163	0.368494	0.0227881	0.0241815	0.00718442	0.0078832
C18:0 (stearic acid)	Mean concentration	3.98083	4.2373	4.11631	4.29113	4.73608	5.12032	4.25439	4.41055	4.25121	4.66986	4.22364	4.53614	4.22508	4.25253	4.41599	4.59739	4.15164	4.56333	4.11121	4.48347	5.42235	6.1812	4.08908	4.55413	3.81952	4.19677	3.9746	3.99805	3.8458	4.23634	3.98866	4.25826	4.11872	4.37056	4.15875	4.56324
	SD	0.150469	0.160164	0.0759025	0.0791262	0.986722	1.06677	0.0237584	0.0246305	0.173311	0.190378	0.24303	0.261011	0.0835153	0.0840579	0.196949	0.205039	0.0606133	0.066624	0.13259	0.144596	0.273984	0.312328	0.155395	0.173068	0.016536	0.0181693	0.035411	0.0356199	0.0163837	0.0180474	0.166473	0.177725	0.0883194	0.0937198	0.183158	0.200972
C18:1 cis 9 (oleic acid)	Mean concentration	43.1064	45.8835	45.6177	47.5552	43.4088	46.9306	44.9747	46.6255	43.8234	48.1391	44.0031	47.2588	47.1079	47.4139	45.3943	47.2589	41.9125	46.0688	42.33	46.163	39.485	45.0109	41.2764	45.9708	41.1765	45.2436	45.9275	46.1984	40.2338	44.3196	42.1791	45.0301	42.7691	45.3843	41.5058	45.5428
	SD	0.0349961	0.0372507	0.923905	0.963145	0.0983869	0.106369	0.186971	0.193834	0.507779	0.557784	0.795048	0.853871	1.37942	1.38838	1.37199	1.42834	0.222758	0.244847	1.7291	1.88567	0.92902	1.05903	1.40315	1.56273	0.206573	0.226976	0.812849	0.817644	0.379021	0.41751	1.42618	1.52258	0.753368	0.799434	0.358787	0.393683
C18:2 cis 9,12 (linoleic acid)	Mean concentration	22.7487	24.2143	22.2273	23.1713	21.7266	23.4893	23.0815	23.9287	21.3477	23.45	22.4702	24.1327	24.0882	24.2447	22.0428	22.9482	22.8754	25.1438	22.8748	24.9461	22.2518	25.3659	22.6782	25.2575	24.2034	26.594	25.5798	25.7307	24.477	26.9626	24.6469	26.3128	25.0773	26.6107	23.3313	25.6006
	SD	0.680242	0.724068	1.35151	1.40891	0.00594671	0.00642917	0.0170971	0.0177246	0.134089	0.147294	0.6373	0.684453	0.170449	0.171557	0.445096	0.463379	0.577442	0.634704	0.0730314	0.0796444	0.482074	0.549539	0.405354	0.451456	0.347651	0.381989	0.378893	0.381128	0.164506	0.181212	0.908961	0.9704	0.449926	0.477437	0.186716	0.204876
ΣSFA		20.5806	21.9065	20.8703	21.7566	20.6289	22.3025	21.5908	22.3833	19.6789	21.6168	20.1237	21.6126	21.3932	21.5322	22.0652	22.9716	19.7319	21.6887	19.9547	21.7616	19.8872	22.6703	19.0302	21.1945	18.8734	20.7375	20.8637	20.9868	19.4824	21.4608	19.8451	21.1865	19.9577	21.1781	19.5846	21.4895
ΣMUFA		50.618	53.8792	52.8283	55.072	50.1403	54.2082	51.7871	53.688	50.0085	54.9332	50.5171	54.2547	53.8731	54.2231	51.9463	54.0802	48.3708	53.1675	48.8673	53.2922	45.5843	51.9637	48.0798	53.548	47.9339	52.6684	52.97	53.2825	46.8218	51.5766	49.1767	52.5007	49.2026	52.2112	48.2198	52.9099
Σn-6 PUFA		22.7487	24.2143	22.2273	23.1713	21.7266	23.4893	23.0815	23.9287	21.3477	23.45	22.4702	24.1327	24.0882	24.2447	22.0428	22.9482	22.8754	25.1438	22.8748	24.9461	22.2518	25.3659	22.6782	25.2575	24.2034	26.594	25.5798	25.7307	24.477	26.9626	24.6469	26.3128	25.0773	26.6107	23.3313	25.6006
Σn-3 PUFA		0	0	0	0	0	0	0	0	0	0	0	0	0	0	0	0	0	0	0	0	0	0	0	0	0	0	0	0	0	0	0	0	0	0	0	0
Σ n-3 HUFA		0	0	0	0	0	0	0	0	0	0	0	0	0	0	0	0	0	0	0	0	0	0	0	0	0	0	0	0	0	0	0	0	0	0	0	0
Σ n-9		0	0	0	0	0	0	0	0	0	0	0	0	0	0	0	0	0	0	0	0	0	0	0	0	0	0	0	0	0	0	0	0	0	0	0	0
Total		93.9473	100	95.9259	100	92.4958	100	96.4594	100	91.035	100	93.1109	100	99.3545	100	96.0543	100	90.9782	100	91.6969	100	87.7233	100	89.7882	100	91.0108	100	99.4135	100	90.7811	100	93.6687	100	94.2377	100	91.1358	100
C1 - control after 1 week
A1 - group A (lower dose) after 1 week
B1 - group B (higher dose) after 1 week
C2 - control after 2 weeks
A1 - group A (lower dose) after 2 weeks
B1 - group B (higher dose) after 2 weeks
